# Supplementary material for: Construction of Lunar Soil Simulants-Based Aluminum-Ion Battery Systems
Source: Materials (Basel). 2025 Jan 21;18(3):471. doi: 10.3390/ma18030471 (PMC11818722; doi:10.3390/ma18030471)
Supplement: Supplementary file 1 [file materials-18-00471-s001.zip]

Archive with 1 entries (1 files):
- materials-3348429-supplementary.pdf
